# Supplementary material for: Interactions at the Oviposition Scar: Molecular and Metabolic Insights into Elaeagnus angustifolia’s Resistance Response to Anoplophora glabripennis
Source: Int J Mol Sci. 2024 Aug 31;25(17):9504. doi: 10.3390/ijms25179504 (PMC11395401; doi:10.3390/ijms25179504)
Supplement: Supplementary file 1 [file ijms-25-09504-s001.zip]

Archive with 7 entries (6 files):
- ijms-3140295-supplementary/
- ijms-3140295-supplementary/Figure S1.zip
- ijms-3140295-supplementary/Figure S2-qPCR (2).png
- ijms-3140295-supplementary/Figure S3.png
- ijms-3140295-supplementary/S1 Oviposition Scar Quantity on the Russian Olive Data.xlsx
- ijms-3140295-supplementary/S2 Gum weight.xlsx
- ijms-3140295-supplementary/S3 Annotation and Naming of Gene Clustering .xlsx
