# Supplementary material for: Interactions at the Oviposition Scar: Molecular and Metabolic Insights into Elaeagnus angustifolia’s Resistance Response to Anoplophora glabripennis
Source: Int J Mol Sci. 2024 Aug 31;25(17):9504. doi: 10.3390/ijms25179504 (PMC11395401; doi:10.3390/ijms25179504)
Supplement: Supplementary file 1 [file ijms-25-09504-s001.zip › ijms-3140295-supplementary/S1 Oviposition Scar Quantity on the Russian Olive Data.xlsx]

## Sheet: Sheet1
Sample No.	Site No.	oviposition scar on 3 years branch	oviposition scar on 4 years branch	oviposition scar on 5 years branch	oviposition scar on 6 years branch	oviposition scar on 7 years branch	oviposition scar on 8 years branch	oviposition scar on 9 years branch	oviposition scar on 10 years branch	Total
1	1	0	0	0	0	0	0	0	0	0
2	1	0	4	0	14	3	0	0	0	21
3	1	0	0	0	0	0	0	0	0	0
4	1	0	0	7	24	29	12	12	2	86
5	1	0	0	0	0	0	0	0	0	0
6	1	0	0	14	29	44	36	29	4	156
7	1	0	0	0	0	1	1	0	0	2
8	1	0	0	2	33	10	6	0	0	51
9	1	0	3	20	53	130	64	30	0	300
10	1	0	0	0	0	0	0	0	0	0
11	1	0	0	0	0	0	0	0	0	0
12	1	0	0	0	0	0	0	0	0	0
13	1	0	0	17	33	19	16	0	0	85
14	1	0	0	0	13	29	12	16	0	70
15	1	0	0	0	0	0	0	0	0	0
16	1	0	0	0	0	0	0	0	0	0
17	1	0	0	0	0	0	0	0	0	0
18	1	0	0	0	0	0	0	0	0	0
19	1	0	0	0	0	0	0	0	0	0
20	1	0	0	0	0	0	0	0	0	0
1	2	0	0	0	0	5	0	0	0	5
2	2	0	0	0	0	3	0	0	0	3
3	2	0	0	0	4	1	0	0	0	5
4	2	0	0	5	10	11	0	0	0	26
5	2	0	6	37	42	31	3	1	0	120
6	2	0	0	0	0	0	0	0	0	0
7	2	0	0	10	48	64	42	10	0	174
8	2	0	0	2	14	47	17	0	0	80
9	2	0	0	0	0	0	0	0	0	0
10	2	0	0	0	0	24	32	5	0	61
11	2	0	0	0	8	7	0	0	0	15
12	2	0	0	22	8	8	9	5	0	52
13	2	0	0	0	3	0	0	0	0	3
14	2	0	0	0	0	0	0	0	0	0
15	2	0	0	6	2	2	0	0	0	10
16	2	0	0	0	0	0	0	0	0	0
17	2	0	0	0	0	0	4	17	0	21
18	2	0	0	0	8	8	0	4	0	20
19	2	0	0	0	0	0	0	0	0	0
20	2	0	0	0	0	7	0	0	0	7
1	3	0	0	0	4	24	38	6	0	72
2	3	0	4	3	10	48	29	27	0	121
3	3	0	0	0	3	16	15	0	0	34
4	3	0	0	0	0	0	0	0	0	0
5	3	0	0	0	0	0	0	0	0	0
6	3	0	0	0	6	86	63	15	0	170
7	3	0	0	6	13	28	12	9	0	68
8	3	0	0	0	0	0	0	0	0	0
9	3	0	0	3	25	6	3	0	0	37
10	3	0	0	0	0	0	0	0	0	0
11	3	0	0	0	0	0	7	0	0	7
12	3	0	0	0	0	0	4	0	0	4
13	3	0	0	0	0	0	0	0	0	0
14	3	0	0	0	0	0	0	0	0	0
15	3	0	0	0	0	0	5	0	0	5
16	3	0	0	0	0	0	0	0	0	0
17	3	0	0	0	0	0	0	0	0	0
18	3	0	0	0	0	0	2	2	0	4
19	3	0	0	0	4	32	40	6	0	82
20	3	0	0	0	0	0	12	0	0	12
