# Supplementary material for: Interactions at the Oviposition Scar: Molecular and Metabolic Insights into Elaeagnus angustifolia’s Resistance Response to Anoplophora glabripennis
Source: Int J Mol Sci. 2024 Aug 31;25(17):9504. doi: 10.3390/ijms25179504 (PMC11395401; doi:10.3390/ijms25179504)
Supplement: Supplementary file 1 [file ijms-25-09504-s001.zip › ijms-3140295-supplementary/S2 Gum weight.xlsx]

## Sheet: Sheet1
	Site	No	Weight (g)
	A	7	0.86
	S	6	0.77
	S	5	0.78
	A	9	0.22
	A	4	0.23
	B	9	0.89
	B	4	1.07
	B	7	0.42
	A	5	0.29
	A	8	0.45
	A	2	0.58
	B	2	0.14
	S	2	0.62
	S	7	0.26
	S	3	0.01
	S	4	1.39
	A	1	0.56
	A	3	0.55
	B	6	0.73
	S	8	0.49
	B	3	0.43
	A	10	0.05
	B	8	0.45
	B	5	0.17
	B	10	0.26
	S	1	0.31
	S	10	0.39
	A	6	0.18
	B	1	0.57
	S	9	0.46
	Mean		0.486
	Sd		0.310123
