# Supplementary material for: Interactions at the Oviposition Scar: Molecular and Metabolic Insights into Elaeagnus angustifolia’s Resistance Response to Anoplophora glabripennis
Source: Int J Mol Sci. 2024 Aug 31;25(17):9504. doi: 10.3390/ijms25179504 (PMC11395401; doi:10.3390/ijms25179504)
Supplement: Supplementary file 1 [file ijms-25-09504-s001.zip › ijms-3140295-supplementary/S3 Annotation and Naming of Gene Clustering .xlsx]

## Sheet: 2
Gene ID	Bp	Gene description	Pfam id: Domain description	name
EVM0000823	1969	hypothetical protein PHAVU_008G035000g [Phaseolus vulgaris]	-
EVM0001451	6795	"PREDICTED: beta-fructofuranosidase, insoluble isoenzyme CWINV1-like [Eucalyptus grandis] "	-
EVM0002536	3257	PREDICTED: probable trehalose-phosphate phosphatase D [Pyrus x bretschneideri]	PF02358.18: Trehalose-phosphatase
EVM0003023	7001	hypothetical protein PRUPE_ppa024434mg [Prunus persica]	PF00232.20: Glycosyl hydrolase family 1
EVM0005166	2210	alpha amylase	PF07821.14;PF00128.26: Alpha-amylase C-terminal beta-sheet domain; Alpha amylase, catalytic domain
EVM0007232	5314	"PREDICTED: beta-fructofuranosidase, soluble isoenzyme I-like [Prunus mume]"	PF00251.22: Glycosyl hydrolases family 32 N-terminal domain
EVM0010289	4750	PREDICTED: beta-glucosidase 11-like isoform X1 [Pyrus x bretschneideri]	PF00232.20: Glycosyl hydrolase family 1
EVM0011872	3546	PREDICTED: beta-glucosidase 44-like [Eucalyptus grandis]	PF00232.20: Glycosyl hydrolase family 1
EVM0013875	5757	Sucrose synthase [Morus notabilis]	PF00862.21;PF00534.22;PF13692.8;PF13524.8: Sucrose synthase; Glycosyl transferases group 1; Glycosyl transferases group 1; Glycosyl transferases group 1	EaSUS1
EVM0018257	3133	fructokinase, putative [Ricinus communis]	PF00294.26: pfkB family carbohydrate kinase
EVM0018559	72716	hypothetical protein PRUPE_ppa004108mg [Prunus persica]	PF00232.20: Glycosyl hydrolase family 1
EVM0018664	11971	PREDICTED: lysosomal beta glucosidase-like [Prunus mume]	PF00933.23;PF01915.24: Glycosyl hydrolase family 3 N terminal domain; Glycosyl hydrolase family 3 C-terminal domain
EVM0019196	4975	"beta-fructofuranosidase, insoluble isoenzyme CWINV1-like precursor [Malus domestica] "	PF00251.22: Glycosyl hydrolases family 32 N-terminal domain
EVM0024644	4587	"PREDICTED: isoamylase 2, chloroplastic [Prunus mume]"	PF00128.26;PF02922.20: Alpha amylase, catalytic domain; Carbohydrate-binding module 48
EVM0025426	5733	hypothetical protein PRUPE_ppa004108mg [Prunus persica]	PF00232.20: Glycosyl hydrolase family 1
EVM0028158	6942	Phosphoglucomutase [Medicago truncatula]	-	EaPGM1
EVM0031230	16546	Beta-glucosidase 12 [Morus notabilis]	PF00232.20: Glycosyl hydrolase family 1

## Sheet: 3
Gene_id	bp	Gene_description	Pfam_id		Domain description		name
EVM0003059	5349	Hexokinase-like 1 [Theobroma cacao]	PF03727.18;PF00349.23	:	Hexokinase;Hexokinase	PF03727.18;PF00349.23 : Hexokinase;Hexokinase
EVM0004698	4515	"endo-1,4-beta-glucanase, putative [Ricinus communis] "	PF00759.21		Glycosyl hydrolase family 9	PF00759.21 : Glycosyl hydrolase family 9
EVM0005955	7459	putative sucrose-phosphate synthase 1 [Morus notabilis]	PF00534.22;PF13692.8;PF05116.15;PF00862.21		Glycosyl transferases group 1;Glycosyl transferases group 1;Sucrose-6F-phosphate phosphohydrolase;Sucrose synthase	PF00534.22;PF13692.8;PF05116.15;PF00862.21 : Glycosyl transferases group 1;Glycosyl transferases group 1;Sucrose-6F-phosphate phosphohydrolase;Sucrose synthase
EVM0006211	4494	hypothetical protein PRUPE_ppa004135mg [Prunus persica]	PF00483.25		Nucleotidyl transferase	PF00483.25 : Nucleotidyl transferase
EVM0006288	5847	"putative alpha,alpha-trehalose-phosphate synthase [UDP-forming] 10 [Morus notabilis] "	------		------	------ : ------
EVM0009113	1491	hypothetical protein PRUPE_ppa004707mg [Prunus persica]	PF01663.24;PF00884.25		Type I phosphodiesterase / nucleotide pyrophosphatase;Sulfatase	PF01663.24;PF00884.25 : Type I phosphodiesterase / nucleotide pyrophosphatase;Sulfatase	EaYfCE1
EVM0009557	4355	PREDICTED: probable hexokinase-like 2 protein [Malus domestica]	PF03727.18;PF00349.23		Hexokinase;Hexokinase	PF03727.18;PF00349.23 : Hexokinase;Hexokinase
EVM0010898	2556	chloroplast beta-amylase 3 [Camellia sinensis]	PF01373.19		Glycosyl hydrolase family 14	PF01373.19 : Glycosyl hydrolase family 14
EVM0011602	5847	"PREDICTED: beta-amylase 1, chloroplastic-like [Cucumis melo]"	------		------	------ : ------
EVM0012373	2267	"PREDICTED: glucan endo-1,3-beta-glucosidase 5 isoform X1 [Prunus mume]"	PF00332.20;PF07983.15		Glycosyl hydrolases family 17;X8 domain	PF00332.20;PF07983.15 : Glycosyl hydrolases family 17;X8 domain
EVM0014275	4168	PREDICTED: putative lipoate-protein ligase A [Malus domestica]	------		------	PF00759.21 : Glycosyl hydrolase family 10
EVM0014724	6903	PREDICTED: putative beta-glucosidase 41 isoform X1 [Prunus mume]	------		------	PF00534.22;PF13692.8;PF05116.15;PF00862.21 : Glycosyl transferases group 1;Glycosyl transferases group 1;Sucrose-7F-phosphate phosphohydrolase;Sucrose synthase
EVM0015272	4974	"PREDICTED: probable alpha,alpha-trehalose-phosphate synthase [UDP-forming] 7 [Malus domestica]"	PF00982.23;PF02358.18;PF08282.14		Glycosyltransferase family 20;Trehalose-phosphatase;haloacid dehalogenase-like hydrolase	PF00483.26 : Nucleotidyl transferase
EVM0017737	2260	PREDICTED: pentatricopeptide repeat-containing protein At5g48910-like [Prunus mume]	------		------	------ : ------
EVM0017771	4003	"trehalose-6-phosphate synthase, putative [Ricinus communis] "	PF02358.18		Trehalose-phosphatase	PF01663.24;PF00884.26 : Type I phosphodiesterase / nucleotide pyrophosphatase;Sulfatase
EVM0017916	18088	PREDICTED: beta-glucosidase 18-like isoform X2 [Prunus mume]	PF00232.20		Glycosyl hydrolase family 1	PF03727.18;PF00349.24 : Hexokinase;Hexokinase
EVM0018491	9084	"PREDICTED: alpha-amylase 3, chloroplastic [Prunus mume]"	PF07821.14;PF00128.26		Alpha-amylase C-terminal beta-sheet domain;Alpha amylase, catalytic domain	PF01373.19 : Glycosyl hydrolase family 15
EVM0018639	5079	hypothetical protein PRUPE_ppa006402mg [Prunus persica]	PF07821.14;PF00128.26		Alpha-amylase C-terminal beta-sheet domain;Alpha amylase, catalytic domain	------ : ------
EVM0019997	2009	unnamed protein product [Vitis vinifera]	------		------	PF00332.20;PF07983.15 : Glycosyl hydrolases family 17;X9 domain
EVM0020453	7818	"PREDICTED: probable alpha,alpha-trehalose-phosphate synthase [UDP-forming] 7 [Malus domestica]"	------		------	PF00759.21 : Glycosyl hydrolase family 11
EVM0020502	3107	PREDICTED: probable trehalose-phosphate phosphatase D [Pyrus x bretschneideri]	PF02358.18		Trehalose-phosphatase	PF00534.22;PF13692.8;PF05116.15;PF00862.21 : Glycosyl transferases group 1;Glycosyl transferases group 1;Sucrose-8F-phosphate phosphohydrolase;Sucrose synthase
EVM0025083	9331	PREDICTED: endoglucanase 6-like [Populus euphratica]	PF00759.21		Glycosyl hydrolase family 9	PF00483.27 : Nucleotidyl transferase
EVM0030802	7134	"PREDICTED: probable alpha,alpha-trehalose-phosphate synthase [UDP-forming] 7-like [Cucumis sativus] "	------		------	PF00759.21 : Glycosyl hydrolase family 10
